# Supplementary material for: Silver Doped Magnesium Ferrite Nanoparticles: Physico-Chemical Characterization and Antibacterial Activity
Source: Materials (Basel). 2021 May 26;14(11):2859. doi: 10.3390/ma14112859 (PMC8198861; doi:10.3390/ma14112859)
Supplement: Supplementary file 1 [file materials-14-02859-s001.zip]

Archive with 1 entries (1 files):
- materials-1233854-supplementary.pdf
